# Supplementary material for: Attaining Toughness and Reduced Electrical Percolation Thresholds in Bio-Based PA410 by Combined Addition of Bio-Based Thermoplastic Elastomers and CNTs
Source: Polymers (Basel). 2021 Oct 5;13(19):3420. doi: 10.3390/polym13193420 (PMC8512475; doi:10.3390/polym13193420)
Supplement: Supplementary file 1 [file polymers-13-03420-s001.zip]

Archive with 1 entries (1 files):
- polymers-1404278-supplementary.pdf
